# Supplementary material for: Evaluation of the Use of Sterilized and Non-Sterilized Peruibe Black Mud in Patients with Knee Osteoarthritis
Source: Int J Environ Res Public Health. 2021 Feb 9;18(4):1666. doi: 10.3390/ijerph18041666 (PMC7916169; doi:10.3390/ijerph18041666)
Supplement: Supplementary file 1 [file ijerph-18-01666-s001.zip]

Archive with 3 entries (3 files):
- Paciente49end.jpg
- Patiente49begining.jpg
- WOMAC and SF-36 Scores.xlsx
