# Supplementary material for: Evaluation of the Use of Sterilized and Non-Sterilized Peruibe Black Mud in Patients with Knee Osteoarthritis
Source: Int J Environ Res Public Health. 2021 Feb 9;18(4):1666. doi: 10.3390/ijerph18041666 (PMC7916169; doi:10.3390/ijerph18041666)
Supplement: Supplementary file 1 [file ijerph-18-01666-s001.zip › WOMAC and SF-36 Scores.xlsx]

## Sheet: WOMAC - Group T
WOMAC results for the whole group of patients (group T)
Ptn	PA		JS		PF
Nº	Begining	End	Begining	End	Begining	End		Ptn	Patient
2	13	10	4	5	42	38		PA	Pain
6	6	0	2	0	3	0		JS	Joint stiffness
10	15	6	6	4	51	21		PF	Disability for physical functions
11	14	8	4	4	50	40
12	8	1	3	0	17	1
13	3	0	1	0	11	0
16	15	8	4	4	40	30
17	3	1	2	0	12	1
18	15	0	4	0	39	0
20	15	9	4	5	41	34
22	11	0	0	0	2	1
23	12	4	6	1	36	16
24	12	10	4	2	32	26
25	3	0	3	0	30	2
26	10	0	3	0	17	0
27	15	9	6	5	51	43
28	14	7	6	1	51	24
29	4	2	3	2	27	7
30	6	7	2	2	22	21
31	9	4	3	2	29	25
32	6	0	0	0	15	3
35	3	0	1	0	12	4
36	2	2	2	2	10	11
37	6	4	4	2	34	15
38	13	9	6	4	47	36
39	13	5	4	2	41	12
40	7	1	3	2	6	1
41	13	13	5	5	42	42
43	12	10	4	4	34	31
44	6	3	3	1	27	2
45	14	10	6	4	46	40
48	7	7	2	4	34	35
49	14	5	4	3	37	21
50	3	2	3	0	11	6
51	6	1	0	0	15	2
52	5	5	2	2	30	30
53	4	3	4	1	15	8
56	8	5	5	3	39	26
59	11	6	5	4	44	39
61	12	1	5	2	45	13
62	7	2	2	1	33	11

## Sheet: WOMAC - Group A
WOMAC results for the patients of group A
Ptn	PA		JS		PF
Nº	Begining	End	Begining	End	Begining	End
2	13	10	4	5	42	38		Ptn	Patient
6	6	0	2	0	3	0		PA	Pain
10	15	6	6	4	51	21		JS	Joint stiffness
12	8	1	3	0	17	1		PF	Disability for physical functions
13	3	0	1	0	11	0
18	15	0	4	0	39	0
20	15	9	4	5	41	34
22	11	0	0	0	2	1
23	12	4	6	1	36	16
25	3	0	3	0	30	2
26	10	0	3	0	17	0
37	6	4	4	2	34	15
38	13	9	6	4	47	36
40	7	1	3	2	6	1
41	13	13	5	5	42	42
43	12	10	4	4	34	31
51	6	1	0	0	15	2
52	5	5	2	2	30	30
53	4	3	4	1	15	8
59	11	6	5	4	44	39

## Sheet: WOMAC Group B
WOMAC results for the patients of group B
Ptn	PA		JS		PF
Nº	Begining	End	Begining	End	Begining	End
11	14	8	4	4	50	40		Ptn	Patient
16	15	8	4	4	40	30		PA	Pain
17	3	1	2	0	12	1		JS	Joint stiffness
24	12	10	4	2	32	26		PF	Disability for physical functions
27	15	9	6	5	51	43
28	14	7	6	1	51	24
29	4	2	3	2	27	7
30	6	7	2	2	22	21
31	9	4	3	2	29	25
32	6	0	0	0	15	3
35	3	0	1	0	12	4
36	2	2	2	2	10	11
39	13	5	4	2	41	12
44	6	3	3	1	27	2
45	14	10	6	4	46	40
48	7	7	2	4	34	35
49	14	5	4	3	37	21
50	3	2	3	0	11	6
56	8	5	5	3	39	26
61	12	1	5	2	45	13
62	7	2	2	1	33	11

## Sheet: SF36 Group T
SF-36 results for the whole group of patients (group T)
Ptn	PF		RP		BP		GH		VT		SF		RE		MH
Nº	Begining	End	Begining	End	Begining	End	Begining	End	Begining	End	Begining	End	Begining	End	Begining	End
2	10	20	25	0	10	10	65	57	50	65	75	62.5	0	66.66	52	44
6	10	20	0	50	0	41	45	52	35	65	12.5	37.5	0	0	72	32
10	90	85	75	100	61	72	82	87	80	90	100	100	66.66	33.33	88	92
12	10	25	25	50	10	10	70	87	5	80	62.5	87.5	0	0	20	68
13	10	40	0	50	20	51	45	55	55	60	75	50	0	0	48	52
18	45	55	0	75	20	80	80	87	70	70	62.5	62.5	100	100	76	84
20	50	75	50	75	51	90	80	92	35	90	37.5	100	33.33	100	64	80
22	40	70	0	100	41	74	85	92	70	85	62.5	75	0	100	76	72
23	95	65	100	100	84	20	87	77	80	75	62.5	87.5	33.33	66.66	52	64
25	70	90	0	75	62	90	77	97	75	100	75	100	33.33	33.33	96	92
26	5	15	0	0	0	20	40	65	15	35	12.5	25	100	100	64	48
37	0	50	25	75	0	52	40	45	30	50	87.5	87.5	0	66.66	44	56
38	50	100	75	100	51	61	87	97	85	90	100	100	0	100	80	88
40	25	60	25	100	20	63	50	77	10	65	12.5	75	0	100	52	88
41	10	10	25	0	10	10	35	50	45	75	62.5	37.5	0	0	24	20
43	85	90	100	100	84	90	92	92	90	100	100	100	100	100	100	100
51	60	100	0	50	41	84	60	97	55	85	50	87.5	0	100	48	92
52	20	20	0	0	10	10	20	20	25	25	0	0	33.33	33.33	8	8
53	40	35	25	50	41	42	55	55	7.5	55	50	50	33.33	33.33	48	52
59	40	60	25	0	51	61	40	40	65	65	76	75	33.33	0	60	60
	Ptn	Patient
	PF	Functional capacity
	RP	limitations caused by physical problems
	PA	Pain
	RE	Limitations due to emotional problems
	SF	Social functioning
	GH	General health
	BP	Bodily pain
	MH	Mental health
	VT	Vitality

## Sheet: SF36 Group A
SF-36 results for the patients of group A
Ptn	PF		RP		BP		GH		VT		SF		RE		MH
Nº	Begining	End	Begining	End	Begining	End	Begining	End	Begining	End	Begining	End	Begining	End	Begining	End
2	10	20	25	0	10	10	65	57	50	65	75	62.5	0	66.66	52	44
6	10	20	0	50	0	41	45	52	35	65	12.5	37.5	0	0	72	32
10	90	85	75	100	61	72	82	87	80	90	100	100	66.66	33.33	88	92
12	10	25	25	50	10	10	70	87	5	80	62.5	87.5	0	0	20	68
13	10	40	0	50	20	51	45	55	55	60	75	50	0	0	48	52
18	45	55	0	75	20	80	80	87	70	70	62.5	62.5	100	100	76	84
20	50	75	50	75	51	90	80	92	35	90	37.5	100	33.33	100	64	80
22	40	70	0	100	41	74	85	92	70	85	62.5	75	0	100	76	72
23	95	65	100	100	84	20	87	77	80	75	62.5	87.5	33.33	66.66	52	64
25	70	90	0	75	62	90	77	97	75	100	75	100	33.33	33.33	96	92
26	5	15	0	0	0	20	40	65	15	35	12.5	25	100	100	64	48
37	0	50	25	75	0	52	40	45	30	50	87.5	87.5	0	66.66	44	56
38	50	100	75	100	51	61	87	97	85	90	100	100	0	100	80	88
40	25	60	25	100	20	63	50	77	10	65	12.5	75	0	100	52	88
41	10	10	25	0	10	10	35	50	45	75	62.5	37.5	0	0	24	20
43	85	90	100	100	84	90	92	92	90	100	100	100	100	100	100	100
51	60	100	0	50	41	84	60	97	55	85	50	87.5	0	100	48	92
52	20	20	0	0	10	10	20	20	25	25	0	0	33.33	33.33	8	8
53	40	35	25	50	41	42	55	55	7.5	55	50	50	33.33	33.33	48	52
59	40	60	25	0	51	61	40	40	65	65	76	75	33.33	0	60	60
	Ptn	Patient
	PF	Functional capacity
	RP	limitations caused by physical problems
	PA	Pain
	RE	Limitations due to emotional problems
	SF	Social functioning
	GH	General health
	BP	Bodily pain
	MH	Mental health
	VT	Vitality

## Sheet: SF36 Group B
SF-36 results for the patients of group B
Ptn	PF		RP		BP		GH		VT		SF		RE		MH
Nº	Begining	End	Begining	End	Begining	End	Begining	End	Begining	End	Begining	End	Begining	End	Begining	End
11	20	40	25	74	20	10	80	80	55	65	100	100	33.33	100	80	88
16	80	90	25	100	51	84	45	92	25	85	50	75	33.33	33.333	80	96
17	50	35	25	50	51	30	75	92	70	70	75	62.5	0	66.66	64	84
24	65	85	50	100	30	61	80	87	75	90	75	100	100	100	84	48
27	35	40	25	25	41	51	92	87	80	85	75	87.5	66.66	100	80	80
28	25	45	0	0	0	52	45	57	0	40	25	50	0	0	8	52
29	80	80	100	75	72	61	62	82	45	65	75	100	100	66.66	52	76
30	55	65	25	0	51	74	73	77	60	65	100	75	0	33.33	68	64
31	30	85	0	100	30	62	82	87	55	70	100	75	100	100	84	72
32	55	60	0	25	30	72	47	47	55	65	100	100	66.66	100	68	80
35	35	35	25	25	20	41	70	77	70	80	50	87.5	0	33.33	60	60
36	75	100	25	100	51	84	47	92	55	85	100	100	66.66	100	84	88
39	40	60	25	0	41	51	70	97	55	85	62.5	87.5	66.66	66.66	80	76
44	10	55	25	50	30	74	70	92	85	85	75	100	66.66	66.66	84	96
45	75	95	50	100	41	90	67	92	80	90	57.5	100	66.66	100	72	92
48	25	100	50	100	40	90	35	97	5	100	62.5	100	0	100	64	84
49	75	75	25	100	41	61	75	67	45	85	100	100	100	100	88	88
50	15	10	25	25	20	31	50	60	35	35	37.5	25	33.33	0	36	36
56	45	70	25	50	30	41	47	52	40	60	75	50	33.33	0	40	48
61	55	65	0	0	52	62	97	97	70	85	100	100	0	33.33	80	88
62	45	40	25	25	20	62	50	72	50	55	87.5	50	100	100	72	92
	Ptn	Patient
	PF	Functional capacity
	RP	limitations caused by physical problems
	PA	Pain
	RE	Limitations due to emotional problems
	SF	Social functioning
	GH	General health
	BP	Bodily pain
	MH	Mental health
	VT	Vitality
